# Supplementary material for: Genomic and Phenotypic Characterization of a Drug-Susceptible Acinetobacter baumannii Reveals Increased Virulence-Linked Traits and Stress Tolerance
Source: Biology (Basel). 2025 Sep 5;14(9):1201. doi: 10.3390/biology14091201 (PMC12467113; doi:10.3390/biology14091201)
Supplement: Supplementary file 1 [file biology-14-01201-s001.zip]

Archive with 2 entries (2 files):
- Supplementary_Material.pdf
- biology-3766261_Supplementary_Tables.xls
