# Supplementary material for: Genomic and Phenotypic Characterization of a Drug-Susceptible Acinetobacter baumannii Reveals Increased Virulence-Linked Traits and Stress Tolerance
Source: Biology (Basel). 2025 Sep 5;14(9):1201. doi: 10.3390/biology14091201 (PMC12467113; doi:10.3390/biology14091201)
Supplement: Supplementary file 1 [file biology-14-01201-s001.zip › biology-3766261_Supplementary_Tables.xls]

## Sheet: Table S1
Table S1. Primer sequences used for RT-qPCR.
Genes	Strains	Primers	Sequences (5'-3')
rpoB	ATCC19606, HKAB-1	rpoB-rt-F	GAGTCTAATGGCGGTGGTTC
		rpoB-rt-R	ATTGCTTCATCTGCTGGTTG
Efflux pumps
adeB	ATCC19606	adeB-rt-F	GAATAAGGCACCGCAACAAT
		adeB-rt-R	TTTCGCAATCAGTTGTTCCA
adeB	HKAB-1	A05990-rt-F	ATGGAATAAGGCACCACAACA
		adeB-rt-R	TTTCGCAATCAGTTGTTCCA
adeG	ATCC19606, HKAB-1	adeG-rt-F	CGTAACTATGCGGTGCTCAA
		adeG-rt-R	ATCGCGTAGTCACCAGAACC
adeJ	ATCC19606, HKAB-1	adeJ-rt-F	GCGAATGGACGTATGGTTCT
		adeJ-rt-R	CATTGCTTTCATGGCATCAC
Type IV pilus
pilA	ATCC19606	01520-rt-F	CGAACTTATGATCGTGGTTGC
		01520-rt-R	TCCATCTGCTAGAGTAAATGC
pilA	HKAB-1	A16785-rt-F	CGAACTCATGATCGTGGTTG
		A16785-rt-R	ACCCGTACGCATGTTACTAAT
pilO	ATCC19606, HKAB-1	01460-rt-F	GCAACAGTATCAGGTACAGC
		01460-rt-r	CCAGAGTTCACTCCTGTTAAG
Poly-N-acetylglucosamine biosynthesis
pgaB	ATCC19606, HKAB-1	06620-rt-F	AGATGATCAAGATGGCGATGG
		06620-rt-R	AATAACCGACTGTCCGGCAC
Csu pilus
csuC	ATCC19606	06280-rt-F	AGCAGGCGAGAAGCATATGC
		06280-rt-R	ATCTTGCTCGTTGCCATCAGA
csuC	HKAB-1	A03645-F	AGCAGGCGAGAAACATATGC
		A03645-R	CATCTTGCTCATTGCCATCAG
Biofilm-associated protein
bap	ATCC19606, HKAB-1	03750-rt-nF	TCATGATGCAGGCGTGAACC
		03750-rt-nR	ACTTGGTGGAGTGGTGTCAG
Heme utilization
hemO	HKAB-1	A11070-rt-F	AGGCCTGATTCCAGACTTAG
		A11070-rt-R	AGCTTCGGGTAGTTGTACGT
ACP71R_07005	HKAB-1	A07005-rt-F	TGCTCATAGCGAAGCAGAAG
		A07005-rt-R	TCTTCTGGTGCTTGTGGACC
Siderophore biosynthesis
basA	ATCC19606, HKAB-1	05040-rt-F	GGCAGATGTTGTGGTGAGTG
		05040-rt-R	GCCGGACGTCGGTTAATTTC
bfnL	ATCC19606, HKAB-1	09325-rt-F	TACACCGCTGGATGCATGAG
		09325-rt-R	CGTCTTGACCATTGATTCCTAC

## Sheet: Table S2
Table S2. Sequence typing of A. baumannii clinical isolate HKAB-1 (ST392) using PubMLST database according to Pasteur Scheme.
Locus	Allele	Length	Start position	End position
cpn60	1	405	347051	347455
fusA	65	633	2405075	2405707
gltA	6	483	265183	265665
pyrG	2	297	1114290	1114586
recA	63	372	1040587	1040958
rplB	1	330	3662368	3662697
rpoB	4	456	2943410	2943865

## Sheet: Table S3
Table S3. Predicted virulence factors of A. baumannii clinical isolate HKAB-1
					CP001921	CP001182	CP001172				CP003846	CP003847	CP003849	CP003967	CP003500	CP001937	CU468230	CP002522	CP003856
VFclass	Virulence factors	Related genes	Acinetobacter baumannii HKAB-1(Prediction)	A. baumannii ATCC19606(Prediction)	A. baumannii 1656-2	A. baumannii AB0057	A. baumannii AB307-0294	A. baumannii ACICU	A. baumannii ATCC 17978	A. baumannii AYE	A. baumannii BJAB07104	A.baumannii BJAB0715	A.baumannii BJAB0868	A.baumannii D1279779	A.baumannii MDR-TJ	A.baumannii MDR-ZJ06	A.baumannii SDF	A.baumannii TCDC-AB0715	A.baumannii TYTH-1
			draft (draft)	CP059040 (CP059040)	chromosome (NC_017162)	chromosome (NC_011586)	chromosome (NC_011595)	chromosome (NC_010611)	chromosome (NC_009085)	chromosome (NC_010410)	chromosome (NC_021726)	chromosome (NC_021733)	chromosome (NC_021729)	chromosome (NC_020547)	chromosome (NC_017847)	chromosome (NC_017171)	chromosome (NC_010400)	chromosome (NC_017387)	chromosome (NC_018706)
Adherence	Outer membrane protein	ompA	ACP71R_00605	H0N29_03005	ABK1_3141	AB57_3344	ABBFA_00622	ACICU_03089	A1S_2840	ABAYE0640	BJAB07104_03176	BJAB0715_03240	BJAB0868_03135	ABD1_27860	ABTJ_00616	ABZJ_03273	ABSDF0605	ABTW07_3309	M3Q_3327
	Type IV pili	tsaP	ACP71R_14420	H0N29_17790	ABK1_0197	AB57_0203	ABBFA_03324	ACICU_00189	A1S_0167	ABAYE3706	BJAB07104_00201	BJAB0715_00212	BJAB0868_00206	ABD1_01670	ABTJ_03640	ABZJ_00192	ABSDF0184	ABTW07_0188	M3Q_392
		pilR	ACP71R_14155	H0N29_17510	ABK1_0284	AB57_0323	ABBFA_03271	ACICU_00257	A1S_0232; A1S_0233; A1S_0234	ABAYE3535	BJAB07104_00300	BJAB0715_00282	BJAB0868_00304	ABD1_02180	ABTJ_03540	ABZJ_00284	-	ABTW07_0287	M3Q_500
		pilS	ACP71R_14150	H0N29_17505	ABK1_0285	AB57_0324	ABBFA_03270	ACICU_00258	A1S_0235	ABAYE3534	BJAB07104_00301	BJAB0715_00283	BJAB0868_00305	ABD1_02190	ABTJ_03539	ABZJ_00285	-	ABTW07_0288	M3Q_501
		gspO	ACP71R_13685	H0N29_17060	ABK1_0370	AB57_0408	ABBFA_03181	ACICU_00343	A1S_0327	ABAYE3446	BJAB07104_00386	BJAB0715_00368	BJAB0868_00390	ABD1_03030	ABTJ_03447	ABZJ_00371	ABSDF3194	ABTW07_0373	M3Q_587
		pilC	ACP71R_13680	H0N29_17055	ABK1_0371	AB57_0409	ABBFA_03180	ACICU_00344	A1S_0328	ABAYE3445	BJAB07104_00387	BJAB0715_00369	BJAB0868_00391	ABD1_03040	ABTJ_03446	ABZJ_00372	-	ABTW07_0374	M3Q_588
		pilB	ACP71R_13675	H0N29_17050	ABK1_0372	AB57_0410	ABBFA_03179	ACICU_00345	A1S_0329	ABAYE3444	BJAB07104_00388	BJAB0715_00370	BJAB0868_00392	ABD1_03050	ABTJ_03445	ABZJ_00373	-	ABTW07_0375	M3Q_589
		fimV	ACP71R_13195	H0N29_16570	ABK1_0468	AB57_05125	ABBFA_03082	ACICU_00436	A1S_0426	ABAYE3349	BJAB07104_00482	BJAB0715_00465	BJAB0868_00485	ABD1_03970	ABTJ_03348	ABZJ_00467	ABSDF3086	ABTW07_0467	M3Q_681
		pilF	ACP71R_12830	H0N29_16155	ABK1_0541	AB57_0602	ABBFA_03009	ACICU_00509	A1S_0500	ABAYE3265	BJAB07104_00555	BJAB0715_00540	BJAB0868_00558	ABD1_04710	ABTJ_03275	ABZJ_00541	-	ABTW07_0539	M3Q_754
		pilU	ACP71R_11235	H0N29_14545	ABK1_0884	AB57_0944	ABBFA_02696	ACICU_00847	A1S_0896	ABAYE2919	BJAB07104_00898	BJAB0715_00882	BJAB0868_00906	ABD1_08420	ABTJ_02916	ABZJ_00887	-	ABTW07_0876	M3Q_1092
		pilT	ACP71R_11230	H0N29_14540	ABK1_0885	AB57_0945	ABBFA_02695	ACICU_00848	A1S_0897	ABAYE2918	BJAB07104_00899	BJAB0715_00883	BJAB0868_00907	ABD1_08430	ABTJ_02915	ABZJ_00888	-	ABTW07_0877	M3Q_1093
		pilJ	ACP71R_00750	H0N29_03150	ABK1_3112	AB57_3312	ABBFA_00651	ACICU_03060	A1S_2812	ABAYE0670	BJAB07104_03144	BJAB0715_03211	BJAB0868_03102	ABD1_27570	ABTJ_00648	ABZJ_03243	ABSDF0641	ABTW07_3280	M3Q_3289
		pilI	ACP71R_00745	H0N29_03145	ABK1_3113	AB57_3313	ABBFA_00650	ACICU_03061	A1S_2813	ABAYE0669	BJAB07104_03145	BJAB0715_03212	BJAB0868_03103	ABD1_27580	ABTJ_00647	ABZJ_03244	ABSDF0640	ABTW07_3281	M3Q_3290
		pilH	ACP71R_00740	H0N29_03140	ABK1_3114	AB57_3314	ABBFA_00649	ACICU_03062	A1S_2814	ABAYE0668	BJAB07104_03146	BJAB0715_03213	BJAB0868_03104	ABD1_27590	ABTJ_00646	ABZJ_03245	ABSDF0639	ABTW07_3282	M3Q_3291
		pilG	ACP71R_00735	H0N29_03135	ABK1_3115	AB57_3315	ABBFA_00648	ACICU_03063	A1S_2815	ABAYE0667	BJAB07104_03147	BJAB0715_03214	BJAB0868_03105	ABD1_27600	ABTJ_00645	ABZJ_03246	ABSDF0638	ABTW07_3283	M3Q_3292
		fimT	ACP71R_00600	H0N29_03000	ABK1_3142	AB57_3345	ABBFA_00621	ACICU_03090	A1S_2841	ABAYE0639	BJAB07104_03177	BJAB0715_03241	BJAB0868_03136	ABD1_27870	ABTJ_00615	ABZJ_03274	ABSDF0604	ABTW07_3310	M3Q_3328
		pilE	ACP71R_16865	H0N29_01605	ABK1_3413	AB57_3619	ABBFA_00348	ACICU_03364	A1S_3165	ABAYE0320	BJAB07104_03453	BJAB0715_03521	BJAB0868_03411	ABD1_30500	ABTJ_00328	ABZJ_03549	ABSDF0325	ABTW07_3577	M3Q_3593
		--	ACP71R_16860	H0N29_01600	ABK1_3414	AB57_3620	ABBFA_00347	ACICU_03365	A1S_3166	ABAYE0319	BJAB07104_03454	BJAB0715_03522	BJAB0868_03412	ABD1_30510	ABTJ_00327	ABZJ_03550	-	ABTW07_3578	M3Q_3594
		pilY1	ACP71R_16855	H0N29_01595	ABK1_3415	AB57_3621	ABBFA_00346	ACICU_03366	A1S_3167	ABAYE0318	BJAB07104_03455	BJAB0715_03523	BJAB0868_03413	ABD1_30520	ABTJ_00326	ABZJ_03551	-	ABTW07_3579	M3Q_3595
		pilX	ACP71R_16850	H0N29_01590	ABK1_3416	AB57_3622	ABBFA_00345	ACICU_03367	A1S_3881	ABAYE0317	BJAB07104_03456	BJAB0715_03524	BJAB0868_03414	ABD1_30530	ABTJ_00325	ABZJ_03552	-	ABTW07_3580	M3Q_3596
		pilW	ACP71R_16845	H0N29_01585	ABK1_3417	AB57_3623	ABBFA_00344	ACICU_03368	A1S_3168	ABAYE0316	BJAB07104_03457	BJAB0715_03525	BJAB0868_03415	ABD1_30540	ABTJ_00324	ABZJ_03553	-	ABTW07_3581	M3Q_3597
		pilV	ACP71R_16840	H0N29_01580	ABK1_3418	AB57_3624	ABBFA_00343	ACICU_03369	A1S_3882	ABAYE0315	BJAB07104_03458	BJAB0715_03526	BJAB0868_03416	ABD1_30550	ABTJ_00323	ABZJ_03554	-	ABTW07_3582	M3Q_3598
		fimU	ACP71R_16835	H0N29_01575	ABK1_3419	AB57_3625	ABBFA_00342	ACICU_03370	AS1_3883	ABAYE0314	BJAB07104_03459	BJAB0715_03527	BJAB0868_03417	ABD1_30560	ABTJ_00322	ABZJ_03555	-	ABTW07_3583	M3Q_3599
		pilA	ACP71R_16785	H0N29_01520	ABK1_3431	AB57_3634	ABBFA_00333	ACICU_03380	A1S_3177	ABAYE0304	BJAB07104_03468	BJAB0715_03537	BJAB0868_03427	ABD1_30660	ABTJ_00312	ABZJ_03565	-	ABTW07_3593	M3Q_3609
		pilQ	ACP71R_16735	H0N29_01470	ABK1_3441	AB57_3644	ABBFA_00323	ACICU_03390	A1S_3191	ABAYE0294	BJAB07104_03481	BJAB0715_03547	BJAB0868_03437	ABD1_30760	ABTJ_00302	ABZJ_03575	-	ABTW07_3603	M3Q_3619
		pilP	ACP71R_16730	H0N29_01465	ABK1_3442	AB57_3645	ABBFA_00322	ACICU_03391	A1S_3192	ABAYE0293	BJAB07104_03482	BJAB0715_03548	BJAB0868_03438	ABD1_30770	ABTJ_00301	ABZJ_03576	ABSDF0297	ABTW07_3604	M3Q_3620
		pilO	ACP71R_16725	H0N29_01460	ABK1_3443	AB57_3646	ABBFA_00321	ACICU_03392	A1S_3193	ABAYE0292	BJAB07104_03483	BJAB0715_03549	BJAB0868_03439	ABD1_30780	ABTJ_00300	ABZJ_03577	ABSDF0296	ABTW07_3605	M3Q_3621
		pilN	ACP71R_16720	-	ABK1_3444	AB57_3647	ABBFA_00320	ACICU_03393	A1S_3194	ABAYE0291	BJAB07104_03484	BJAB0715_03550	BJAB0868_03440	ABD1_30790	ABTJ_00299	ABZJ_03578	-	ABTW07_3606	M3Q_3622
		pilM	ACP71R_16715	H0N29_01450	ABK1_3445	AB57_3648	ABBFA_00319	ACICU_03394	A1S_3195	ABAYE0290	BJAB07104_03485	BJAB0715_03551	BJAB0868_03441	ABD1_30800	ABTJ_00298	ABZJ_03579	ABSDF0293	ABTW07_3607	M3Q_3623
Biofilm formation	AdeFGH efflux pump/transport autoinducer	adeF	ACP71R_03200	H0N29_05825	ABK1_1184	AB57_2662	ABBFA_01123	ACICU_02504	A1S_2304	ABAYE1174	BJAB07104_02661	BJAB0715_02706	BJAB0868_02543	ABD1_23030	ABTJ_01214	ABZJ_02696	ABSDF1463	ABTW07_2695	M3Q_2770
		adeG	ACP71R_03195	H0N29_05820	ABK1_1183	AB57_2663	ABBFA_01122	ACICU_02505	A1S_2305	ABAYE1173	BJAB07104_02662	BJAB0715_02707	BJAB0868_02544	ABD1_23040	ABTJ_01213	ABZJ_02697	ABSDF1462	ABTW07_2696	M3Q_2771
		adeH	ACP71R_03190	H0N29_05815	ABK1_1182	AB57_2664	ABBFA_01121	ACICU_02506	A1S_2306	ABAYE1172	BJAB07104_02663	BJAB0715_02708	BJAB0868_02545	ABD1_23050	ABTJ_01212	ABZJ_02698	-	ABTW07_2697	M3Q_2772
	Biofilm-associated protein	bap	ACP71R_01375; ACP71R_01385	H0N29_03750	ABK1_2994	AB57_3113	ABBFA_00771	ACICU_02938	A1S_2696	ABAYE0792	BJAB07104_03029	BJAB0715_03073	BJAB0868_02913	-	ABTJ_00772	-	-	ABTW07_3158	M3Q_3169
	Csu pili	csuA/B	ACP71R_03635	H0N29_06265	ABK1_1269	AB57_2570	ABBFA_01214	ACICU_02420	A1S_2218	ABAYE1319	BJAB07104_02577	BJAB0715_02616	BJAB0868_02459	ABD1_22150	ABTJ_01303	-	-	ABTW07_2612	M3Q_2687
		csuA	ACP71R_03640	H0N29_06270	ABK1_1270	AB57_2569	ABBFA_01215	ACICU_02418	A1S_2217	ABAYE1320	BJAB07104_02576	BJAB0715_02615	BJAB0868_02458	ABD1_22140	ABTJ_01304	-	-	ABTW07_2611	M3Q_2686
		csuB	ACP71R_03645	H0N29_06275	ABK1_1271	AB57_2568	ABBFA_01216	ACICU_02417	A1S_2216	ABAYE1321	BJAB07104_02575	BJAB0715_02614	BJAB0868_02457	ABD1_22130	ABTJ_01305	-	-	ABTW07_2610	M3Q_2685
		csuC	ACP71R_03650	H0N29_06280	ABK1_1272	AB57_2567	ABBFA_01217	ACICU_02416	A1S_2215	ABAYE1322	BJAB07104_02574	BJAB0715_02613	BJAB0868_02456	ABD1_22120	ABTJ_01306	-	-	ABTW07_2609	M3Q_2684
		csuD	ACP71R_03655	H0N29_06285	ABK1_1275	AB57_2566	ABBFA_01218	ACICU_02415	A1S_2214	ABAYE1323	BJAB07104_02573	BJAB0715_02612	BJAB0868_02455	ABD1_22110	ABTJ_01307	-	-	ABTW07_2608	M3Q_2683
		csuE	ACP71R_03660	H0N29_06290	ABK1_1276	AB57_2565	ABBFA_01219	ACICU_02414	A1S_2213	ABAYE1324	BJAB07104_02572	BJAB0715_02611	BJAB0868_02454	ABD1_22100	ABTJ_01308	-	-	ABTW07_2607	M3Q_2682
	PNAG (Polysaccharide poly-N-acetylglucosamine)	pgaA	ACP71R_03905	H0N29_06615	ABK1_1325	AB57_2499	ABBFA_01283	ACICU_02365	A1S_2162	ABAYE1394	BJAB07104_02522	BJAB0715_02547	BJAB0868_02404	ABD1_21610	ABTJ_01379	ABZJ_02516	-	ABTW07_2556	M3Q_2612
		pgaB	ACP71R_03910	H0N29_06620	ABK1_1326	AB57_2497	ABBFA_01284	ACICU_02363	A1S_2161	ABAYE1395	BJAB07104_02521	BJAB0715_02546	BJAB0868_02403	ABD1_21600	ABTJ_01380	ABZJ_02515	-	ABTW07_2555	M3Q_2611
		pgaC	ACP71R_03915	H0N29_06625	ABK1_1327	AB57_2496	ABBFA_01285	ACICU_02362	A1S_2160	ABAYE1396	BJAB07104_02520	BJAB0715_02545	BJAB0868_02402	ABD1_21590	ABTJ_01381	ABZJ_02514	-	ABTW07_2554	M3Q_2610
		pgaD	ACP71R_03920	H0N29_06630	ABK1_1328	AB57_2495	ABBFA_01286	ACICU_02361	-	ABAYE1397	BJAB07104_02519	BJAB0715_02544	BJAB0868_02401	ABD1_21580	ABTJ_01382	ABZJ_02513	-	ABTW07_2553	M3Q_2609
Enzyme	Phospholipase C	plc	ACP71R_04495; ACP71R_15010	H0N29_07185; H0N29_18415	ABK1_0075; ABK1_1487	AB57_0084; AB57_2376	ABBFA_01400; ABBFA_03438	ACICU_00064; ACICU_02247	A1S_0043; A1S_2055	ABAYE1520; ABAYE3825	BJAB07104_00080; BJAB07104_02405	BJAB0715_00082; BJAB0715_02304	BJAB0868_00081; BJAB0868_02287	ABD1_00420; ABD1_20510	ABTJ_01495; ABTJ_03771	ABZJ_00067; ABZJ_02399	ABSDF0054; ABSDF2207	ABTW07_0072; ABTW07_2446	M3Q_2497; M3Q_274
	Phospholipase D	plcD	ACP71R_00120	H0N29_02495	ABK1_3242	AB57_3442	ABBFA_00526	ACICU_03190	A1S_2989	ABAYE0498	BJAB07104_03279	BJAB0715_03342	BJAB0868_03235	ABD1_28800	ABTJ_00508	ABZJ_03374	ABSDF2854	ABTW07_3406	M3Q_3423
Immune evasion	Capsule	--	ACP71R_14885; ACP71R_14890; ACP71R_14895; ACP71R_14900; ACP71R_14905; ACP71R_14910; ACP71R_14915; ACP71R_14920; ACP71R_14925; ACP71R_14930; ACP71R_14935; ACP71R_14940; ACP71R_14945; ACP71R_14950; ACP71R_14955; ACP71R_14960; ACP71R_14965; ACP71R_14970; ACP71R_14975	H0N29_18285; H0N29_18290; H0N29_18295; H0N29_18300; H0N29_18305; H0N29_18310; H0N29_18315; H0N29_18320; H0N29_18335; H0N29_18340; H0N29_18345; H0N29_18350; H0N29_18355; H0N29_18360; H0N29_18365; H0N29_18370; H0N29_18375; H0N29_18380	ABK1_0082; ABK1_0083; ABK1_0084; ABK1_0085; ABK1_0086; ABK1_0087; ABK1_0088; ABK1_0089; ABK1_0090; ABK1_0091; ABK1_0092; ABK1_0093; ABK1_0094; ABK1_0095; ABK1_0096; ABK1_0097; ABK1_0098; ABK1_0099; ABK1_0100; ABK1_0101; ABK1_0102; ABK1_0103; ABK1_0104	AB57_0091; AB57_0092; AB57_0093; AB57_0094; AB57_0095; AB57_0096; AB57_0097; AB57_0098; AB57_0099; AB57_0100; AB57_0101; AB57_0102; AB57_0103; AB57_0104; AB57_0105; AB57_0106; AB57_0107; AB57_0108; AB57_0109; AB57_0110; AB57_0111; AB57_0112; AB57_0113; AB57_0114; AB57_0115	ABBFA_03414; ABBFA_03415; ABBFA_03416; ABBFA_03417; ABBFA_03418; ABBFA_03419; ABBFA_03420; ABBFA_03421; ABBFA_03422; ABBFA_03423; ABBFA_03424; ABBFA_03425; ABBFA_03426; ABBFA_03427; ABBFA_03428; ABBFA_03429; ABBFA_03430; ABBFA_03431	ACICU_00071; ACICU_00072; ACICU_00073; ACICU_00074; ACICU_00075; ACICU_00076; ACICU_00077; ACICU_00078; ACICU_00079; ACICU_00080; ACICU_00081; ACICU_00082; ACICU_00083; ACICU_00084; ACICU_00085; ACICU_00086; ACICU_00087; ACICU_00088; ACICU_00089; ACICU_00090; ACICU_00091; ACICU_00092	A1S_0049; A1S_0050; A1S_0051; A1S_0052; A1S_0053; A1S_0054; A1S_0055; A1S_0056; A1S_0057; A1S_0058; A1S_0059; A1S_0060; A1S_0061; A1S_0062; A1S_0063; A1S_0064; A1S_0065; A1S_0066	ABAYE3800; ABAYE3801; ABAYE3802; ABAYE3803; ABAYE3804; ABAYE3806; ABAYE3807; ABAYE3808; ABAYE3809; ABAYE3810; ABAYE3811; ABAYE3812; ABAYE3813; ABAYE3814; ABAYE3815; ABAYE3816; ABAYE3817; ABAYE3818	BJAB07104_00087; BJAB07104_00088; BJAB07104_00089; BJAB07104_00090; BJAB07104_00091; BJAB07104_00092; BJAB07104_00093; BJAB07104_00094; BJAB07104_00095; BJAB07104_00096; BJAB07104_00097; BJAB07104_00098; BJAB07104_00099; BJAB07104_00100; BJAB07104_00101; BJAB07104_00102; BJAB07104_00103; BJAB07104_00104; BJAB07104_00105; BJAB07104_00106	BJAB0715_00090; BJAB0715_00091; BJAB0715_00092; BJAB0715_00093; BJAB0715_00094; BJAB0715_00095; BJAB0715_00096; BJAB0715_00097; BJAB0715_00098; BJAB0715_00099; BJAB0715_00100; BJAB0715_00101; BJAB0715_00102; BJAB0715_00103; BJAB0715_00104; BJAB0715_00105; BJAB0715_00106; BJAB0715_00107; BJAB0715_00108; BJAB0715_00109; BJAB0715_00110; BJAB0715_00111; BJAB0715_00112; BJAB0715_00113; BJAB0715_00114;…	BJAB0868_00088; BJAB0868_00089; BJAB0868_00090; BJAB0868_00091; BJAB0868_00092; BJAB0868_00093; BJAB0868_00094; BJAB0868_00095; BJAB0868_00096; BJAB0868_00097; BJAB0868_00098; BJAB0868_00099; BJAB0868_00100; BJAB0868_00101; BJAB0868_00102; BJAB0868_00103; BJAB0868_00104; BJAB0868_00105; BJAB0868_00106; BJAB0868_00107; BJAB0868_00108; BJAB0868_00109; BJAB0868_00110	ABD1_00490; ABD1_00500; ABD1_00510; ABD1_00520; ABD1_00530; ABD1_00540; ABD1_00550; ABD1_00560; ABD1_00570; ABD1_00580; ABD1_00590; ABD1_00600; ABD1_00610; ABD1_00620; ABD1_00630; ABD1_00640; ABD1_00650; ABD1_00660; ABD1_00670; ABD1_00680; ABD1_00690	ABTJ_03743; ABTJ_03744; ABTJ_03745; ABTJ_03746; ABTJ_03747; ABTJ_03748; ABTJ_03749; ABTJ_03750; ABTJ_03751; ABTJ_03752; ABTJ_03753; ABTJ_03754; ABTJ_03755; ABTJ_03756; ABTJ_03757; ABTJ_03758; ABTJ_03759; ABTJ_03760; ABTJ_03761; ABTJ_03762; ABTJ_03763; ABTJ_03764	ABZJ_00075; ABZJ_00076; ABZJ_00077; ABZJ_00078; ABZJ_00079; ABZJ_00080; ABZJ_00081; ABZJ_00082; ABZJ_00083; ABZJ_00084; ABZJ_00085; ABZJ_00086; ABZJ_00087; ABZJ_00088; ABZJ_00089; ABZJ_00090; ABZJ_00091; ABZJ_00092; ABZJ_00093; ABZJ_00094; ABZJ_00095; ABZJ_00096; ABZJ_00097	ABSDF0063; ABSDF0064; ABSDF0065; ABSDF0066; ABSDF0067; ABSDF0068; ABSDF0069; ABSDF0070; ABSDF0071; ABSDF0072; ABSDF0073; ABSDF0074; ABSDF0075; ABSDF0076; ABSDF0077; ABSDF0078; ABSDF0079; ABSDF0080; ABSDF0081; ABSDF0082; ABSDF0083	ABTW07_0079; ABTW07_0080; ABTW07_0081; ABTW07_0082; ABTW07_0083; ABTW07_0084; ABTW07_0085; ABTW07_0086; ABTW07_0087; ABTW07_0088; ABTW07_0089; ABTW07_0090; ABTW07_0091; ABTW07_0092; ABTW07_0093; ABTW07_0094; ABTW07_0095; ABTW07_0096; ABTW07_0097; ABTW07_0098; ABTW07_0099; ABTW07_0100	M3Q_281; M3Q_282; M3Q_283; M3Q_284; M3Q_285; M3Q_286; M3Q_287; M3Q_288; M3Q_289; M3Q_290; M3Q_291; M3Q_292; M3Q_293; M3Q_294; M3Q_295; M3Q_296; M3Q_297; M3Q_298; M3Q_299; M3Q_300; M3Q_301; M3Q_302; M3Q_303
	LPS	lpsB	ACP71R_13175	H0N29_16550	ABK1_0472	AB57_0510	ABBFA_03078	ACICU_00440	A1S_0430	ABAYE3345	BJAB07104_00486	BJAB0715_00469	BJAB0868_00489	ABD1_04010	ABTJ_03344	ABZJ_00471	ABSDF3082	ABTW07_0471	M3Q_685
		lpxA	ACP71R_04815	H0N29_07505	ABK1_2552	AB57_2310	ABBFA_01462	ACICU_02088	A1S_1965	ABAYE1587	BJAB07104_01654	BJAB0715_02235	BJAB0868_02224	ABD1_19910	ABTJ_01622	ABZJ_02268	ABSDF1690	ABTW07_2294	M3Q_2434
		lpxB	ACP71R_06685	H0N29_09255	ABK1_2156	AB57_1894	ABBFA_01803	ACICU_01697	A1S_1668	ABAYE1983	BJAB07104_02054	BJAB0715_01882	BJAB0868_01820	ABD1_16550	ABTJ_02010	ABZJ_01859	ABSDF1889	ABTW07_1911	M3Q_2049
		lpxC	ACP71R_16040	H0N29_00740	ABK1_3579	AB57_3781	ABBFA_00148	ACICU_03528	A1S_3330	ABAYE0154	BJAB07104_03624	BJAB0715_03711	BJAB0868_03577	ABD1_32260	ABTJ_00150	ABZJ_03720	ABSDF3466	ABTW07_3736	M3Q_67
		lpxD	ACP71R_04805	H0N29_07495	ABK1_2554	AB57_2312	ABBFA_01460	ACICU_02090	A1S_1967	ABAYE1585	BJAB07104_01652	BJAB0715_02237	BJAB0868_02226	ABD1_19930	ABTJ_01620	ABZJ_02270	ABSDF1688	ABTW07_2296	M3Q_2436
		lpxL	ACP71R_13170	H0N29_16545	ABK1_0473	AB57_0511	ABBFA_03077	ACICU_00441	A1S_0431	ABAYE3343	BJAB07104_00487	BJAB0715_00470	BJAB0868_00490	ABD1_04020	ABTJ_03343	ABZJ_00472	ABSDF3081	ABTW07_0472	M3Q_686
		lpxM	ACP71R_01925	H0N29_04200	-	AB57_3019	-	ACICU_02853	A1S_2609	ABAYE0885	BJAB07104_02942	BJAB0715_02981	BJAB0868_02822	ABD1_25620	ABTJ_00863	ABZJ_03036	ABSDF0888	ABTW07_3075	M3Q_3085
Iron uptake	Acinetobactin	barA	ACP71R_02840	H0N29_05100	ABK1_2692	AB57_2806	ABBFA_01051	ACICU_02574	A1S_2378	ABAYE1100	BJAB07104_02732	BJAB0715_02780	BJAB0868_02614	ABD1_23720	ABTJ_01139	ABZJ_02768	-	ABTW07_2823	M3Q_2841
		barB	ACP71R_02845	H0N29_05105	ABK1_2691	AB57_2805	ABBFA_01052	ACICU_02573	A1S_2375	ABAYE1101	BJAB07104_02731	BJAB0715_02779	BJAB0868_02613	ABD1_23710	ABTJ_01140	ABZJ_02767	-	ABTW07_2822	M3Q_2840
		basA	ACP71R_02775	H0N29_05040	ABK1_2706	AB57_2820	ABBFA_01036	ACICU_02588	A1S_2391	ABAYE1086	BJAB07104_02746	BJAB0715_02794	BJAB0868_02628	ABD1_23850	ABTJ_01124	ABZJ_02782	-	ABTW07_2836	M3Q_2856
		basB	ACP71R_02780	H0N29_05045	ABK1_2705	AB57_2819	ABBFA_01037	ACICU_02587	A1S_2390	ABAYE1087	BJAB07104_02745	BJAB0715_02793	BJAB0868_02627	ABD1_23840	ABTJ_01125	ABZJ_02781	-	ABTW07_2835	M3Q_2855
		basC	ACP71R_02810	H0N29_05075	ABK1_2699	AB57_2812	ABBFA_01045	ACICU_02580	A1S_2384	ABAYE1094	BJAB07104_02738	BJAB0715_02786	BJAB0868_02620	ABD1_23780	ABTJ_01133	ABZJ_02774	-	ABTW07_2829	M3Q_2847
		basD	ACP71R_02815	H0N29_05080	ABK1_2698	AB57_2811	ABBFA_01046	ACICU_02579	A1S_2383	ABAYE1095	BJAB07104_02737	BJAB0715_02785	BJAB0868_02619	ABD1_23770	ABTJ_01134	ABZJ_02773	-	ABTW07_2828	M3Q_2846
		basF	ACP71R_02825	H0N29_05090	ABK1_2696	AB57_2809	ABBFA_01048	ACICU_02577	A1S_2380	ABAYE1097	BJAB07104_02735	BJAB0715_02783	BJAB0868_02617	ABD1_23750	ABTJ_01136	ABZJ_02771	-	ABTW07_2826	M3Q_2844
		basG	ACP71R_02830	H0N29_05095	ABK1_2695	AB57_2808	ABBFA_01049	ACICU_02576	A1S_2379	ABAYE1098	BJAB07104_02734	BJAB0715_02782	BJAB0868_02616	ABD1_23740	ABTJ_01137	ABZJ_02770	-	ABTW07_2825	M3Q_2843
		basH	ACP71R_02850	H0N29_05110	ABK1_2690	AB57_2804	ABBFA_01053	ACICU_02572	A1S_2374	ABAYE1102	BJAB07104_02730	BJAB0715_02778	BJAB0868_02612	ABD1_23700	ABTJ_01141	ABZJ_02766	-	ABTW07_2821	M3Q_2839
		basI	ACP71R_02855	H0N29_05115	ABK1_2689	AB57_2803	ABBFA_01054	ACICU_02571	A1S_2373	ABAYE1103	BJAB07104_02729	BJAB0715_02777	BJAB0868_02611	ABD1_23690	ABTJ_01142	ABZJ_02765	-	ABTW07_2820	M3Q_2838
		basJ	ACP71R_02860	H0N29_05120	ABK1_2688	AB57_2802	ABBFA_01055	ACICU_02570	A1S_2372	ABAYE1104	BJAB07104_02728	BJAB0715_02776	BJAB0868_02610	ABD1_23680	ABTJ_01143	ABZJ_02764	-	ABTW07_2819	M3Q_2837
		bauA	ACP71R_02805	H0N29_05070	ABK1_2700	AB57_2813	ABBFA_01044	ACICU_02581	A1S_2385	ABAYE1093	BJAB07104_02739	BJAB0715_02787	BJAB0868_02621	ABD1_23790	ABTJ_01132	ABZJ_02775	-	ABTW07_2830	M3Q_2848
		bauB	ACP71R_02800	H0N29_05065	ABK1_2701	AB57_2814	ABBFA_01043	ACICU_02582	A1S_2386	ABAYE1092	BJAB07104_02740	BJAB0715_02788	BJAB0868_02622	ABD1_23800	ABTJ_01131	ABZJ_02776	-	ABTW07_2831	M3Q_2849
		bauC	ACP71R_02790	H0N29_05055	ABK1_2703	AB57_2816	ABBFA_01041	ACICU_02584	A1S_2388	ABAYE1090	BJAB07104_02742	BJAB0715_02790	BJAB0868_02624	ABD1_23820	ABTJ_01129	ABZJ_02778	-	ABTW07_2833	M3Q_2851
		bauD	ACP71R_02785	H0N29_05050	ABK1_2704	AB57_2817	ABBFA_01040	ACICU_02585	A1S_2389	ABAYE1089	BJAB07104_02743	BJAB0715_02791	BJAB0868_02625	ABD1_23830	ABTJ_01128	ABZJ_02779	-	ABTW07_2834	M3Q_2852
		bauE	ACP71R_02795	H0N29_05060	ABK1_2702	AB57_2815	ABBFA_01042	ACICU_02583	A1S_2387	ABAYE1091	BJAB07104_02741	BJAB0715_02789	BJAB0868_02623	ABD1_23810	ABTJ_01130	ABZJ_02777	-	ABTW07_2832	M3Q_2850
		bauF	ACP71R_02770	H0N29_05035	ABK1_2707	AB57_2822	ABBFA_01035	ACICU_02589	A1S_2392	ABAYE1085	BJAB07104_02747	BJAB0715_02795	BJAB0868_02629	ABD1_23860	ABTJ_01123	ABZJ_02783	-	ABTW07_2837	M3Q_2857
		entE	ACP71R_02820	H0N29_05085	ABK1_2697	AB57_2810	ABBFA_01047	ACICU_02578	A1S_2381	ABAYE1096	BJAB07104_02736	BJAB0715_02784	BJAB0868_02618	ABD1_23760	ABTJ_01135	ABZJ_02772	-	ABTW07_2827	M3Q_2845
	Heme utilization	--	ACP71R_11105	H0N29_14280	ABK1_0905	AB57_0984	ABBFA_02669	ACICU_00872	A1S_0917	ABAYE2877	BJAB07104_01013	BJAB0715_01024	BJAB0868_01020	ABD1_08690	ABTJ_02892	ABZJ_01011	-	ABTW07_1001	M3Q_1209
		--	ACP71R_11100	-	-	AB57_0985	-	ACICU_00873	-	-	-	BJAB0715_01025	BJAB0868_01021	-	-	ABZJ_01012	ABSDF2288	ABTW07_1002	M3Q_1210
		--	ACP71R_11095	-	-	AB57_0986	-	ACICU_00874	-	-	-	BJAB0715_01026	BJAB0868_01022	-	-	ABZJ_01013	-	ABTW07_1003	M3Q_1211
		--	ACP71R_11090	-	-	AB57_0987	-	ACICU_00875	-	-	-	BJAB0715_01027	BJAB0868_01023	-	-	ABZJ_01014	ABSDF2285	ABTW07_1004	M3Q_1212
		--	ACP71R_11085	-	-	AB57_0988	-	ACICU_00876	-	-	-	BJAB0715_01028	BJAB0868_01024	-	-	ABZJ_01015	ABSDF2284	ABTW07_1005	M3Q_1213
		--	ACP71R_11080	-	-	AB57_0989	-	ACICU_00877	-	-	-	BJAB0715_01029	BJAB0868_01025	-	-	ABZJ_01016	ABSDF2283	ABTW07_1006	M3Q_1214
		--	ACP71R_11075	-	-	AB57_0990	-	ACICU_00878	-	-	-	BJAB0715_01030	BJAB0868_01026	-	-	ABZJ_01017	ABSDF2282	ABTW07_1007	M3Q_1215
		--	ACP71R_11065	-	-	AB57_0992	-	ACICU_00880	-	-	-	BJAB0715_01032	BJAB0868_01028	-	-	ABZJ_01019	ABSDF2280	ABTW07_1009	M3Q_1217
		--	ACP71R_11060	H0N29_14275	ABK1_0906	AB57_0993	ABBFA_02668	ACICU_00881	-	ABAYE2875	BJAB07104_01014	BJAB0715_01033	BJAB0868_01029	ABD1_08700	ABTJ_02891	ABZJ_01020	-	ABTW07_1010	M3Q_1218
		hemO	ACP71R_11070	-	-	AB57_0991	-	ACICU_00879	-	-	-	BJAB0715_01031	BJAB0868_01027	-	-	ABZJ_01018	ABSDF2281	ABTW07_1008	M3Q_1216
Regulation	Quorum sensing	abaI	ACP71R_14690	H0N29_18060	ABK1_0142	AB57_0151	ABBFA_03378	ACICU_00136	A1S_0109	ABAYE3761	BJAB07104_00145	BJAB0715_00157	BJAB0868_00152	ABD1_01150	ABTJ_03695	ABZJ_00138	-	ABTW07_0136	M3Q_342
		abaR	ACP71R_14680	H0N29_18050	ABK1_0144	AB57_0153	ABBFA_03376	ACICU_00138	A1S_0111	ABAYE3758	BJAB07104_00147	BJAB0715_00159	BJAB0868_00154	ABD1_01170	ABTJ_03693	ABZJ_00140	-	ABTW07_0138	M3Q_344
	Two-component system	bfmR	ACP71R_11975	H0N29_15280	ABK1_0744	AB57_0796	ABBFA_02842	ACICU_00705	A1S_0748	ABAYE3064	BJAB07104_00755	BJAB0715_00739	BJAB0868_00763	ABD1_07000	ABTJ_03067	ABZJ_00746	ABSDF2719	ABTW07_0736	M3Q_951
		bfmS	ACP71R_11970	H0N29_15275	ABK1_0745	AB57_0797	ABBFA_02841	ACICU_00706	A1S_0749	ABAYE3063	BJAB07104_00756	BJAB0715_00740	BJAB0868_00764	ABD1_07010	ABTJ_03066	ABZJ_00747	ABSDF2718	ABTW07_0737	M3Q_952
Serum resistance	PbpG	pbpG	ACP71R_14140	H0N29_17495	ABK1_0287	AB57_0326	ABBFA_03268	ACICU_00260	A1S_0237	ABAYE3532	BJAB07104_00303	BJAB0715_00285	BJAB0868_00307	ABD1_02210	ABTJ_03537	ABZJ_00287	ABSDF3296	ABTW07_0290	M3Q_503
			29	28
			15	14
			3	3
			19	18
			7	7
			18	18
			10	2
			5	5
			106	95
